# Supplementary material for: A new genus of nemonychid weevil from Burmese amber (Coleoptera, Curculionoidea)
Source: Zookeys. 2014 Apr 28;(405):127–38. doi: 10.3897/zookeys.405.6475 (PMC4023270; doi:10.3897/zookeys.405.6475)
Supplement: XML Treatment for Burmonyx [file zookeys.405.6475-treatment1.xml]

<!DOCTYPE tp:taxon-treatment
  PUBLIC "-//TaxonX//DTD Taxonomic Treatment Publishing DTD v0 20100105//EN" "tax-treatment-NSO.dtd">
<tp:taxon-treatment xmlns:tp="http://www.plazi.org/taxpub"><tp:treatment-meta><mixed-citation publication-type="journal"><person-group><name><surname>Davis</surname><given-names>Steven R.</given-names></name><name><surname>Engel</surname><given-names>Michael S.</given-names></name></person-group><article-title>A new genus of nemonychid weevil from Burmese amber (Coleoptera, Curculionoidea)</article-title><source>Zookeys</source><day>28</day><month>4</month><year>2014</year><volume>2014</volume><issue>405</issue><fpage>127</fpage><lpage>138</lpage><pub-id pub-id-type="doi">10.3897/zookeys.405.6475</pub-id></mixed-citation></tp:treatment-meta><tp:nomenclature><tp:taxon-name>
                            <tp:taxon-name-part taxon-name-part-type="genus">Burmonyx</tp:taxon-name-part>
                            <object-id xmlns:xlink="http://www.w3.org/1999/xlink" content-type="zoobank" xlink:type="simple">http://zoobank.org/C7493C8C-E242-4EC9-BD39-9BC4C4C579F9</object-id>
                            <object-id xmlns:xlink="http://www.w3.org/1999/xlink" xlink:type="simple">http://species-id.net/wiki/Burmonyx</object-id>
                        </tp:taxon-name><tp:taxon-authority>Davis &amp; Engel</tp:taxon-authority><tp:taxon-status xmlns:xlink="http://www.w3.org/1999/xlink" xlink:type="simple">gen. n.</tp:taxon-status></tp:nomenclature><tp:treatment-sec sec-type="Type species"><title>Type species.</title><p><italic><tp:taxon-name>Burmonyx zigrasi</tp:taxon-name></italic> Davis &amp; Engel, sp. n. Gender feminine.</p></tp:treatment-sec><tp:treatment-sec sec-type="Diagnosis"><title>Diagnosis.</title><p>The new genus appears similar to several genera in <tp:taxon-name>Rhinorhynchinae</tp:taxon-name>, particularly to those of <tp:taxon-name>Rhinorhynchini</tp:taxon-name>, due to the fairly long, narrow rostrum (<xref ref-type="fig" rid="F1">Figs 1</xref>, <xref ref-type="fig" rid="F1">3</xref>) and moderately wide pronotum. It appears to be differentiated based mainly on its elongate scutellary striole. The striole in extant <tp:taxon-name>Nemonychidae</tp:taxon-name> always is fairly short and not extending more than 0.25 × the length of the elytra from the base. This genus, however, possesses a striole that extends approximately to the middle of the elytron. The relatively large strial punctures on the elytra may also be a defining feature of this genus, as the punctures typically are quite small in other members of <tp:taxon-name>Rhinorhynchinae</tp:taxon-name>.</p></tp:treatment-sec><tp:treatment-sec sec-type="Etymology"><title>Etymology.</title><p>The genus name is a combination of the specimen’s collection locality, Burma (former name of Myanmar), and the Greek <italic>nyx</italic>, meaning “night”.</p></tp:treatment-sec><tp:treatment-sec><!--Section generated to contain objects referenced in tp:taxon-treatment.--><fig id="F1" position="float" orientation="portrait"><label>Figures 1–6.</label><caption><p>Photomicrographs (<bold>1, 2, 4, 5</bold>) and line drawings (<bold>3, 6</bold>) of holotype of <italic><tp:taxon-name>Burmonyx zigrasi</tp:taxon-name></italic> Davis and Engel, sp. n. (JZC-Bu228). <bold>1</bold> Dorso-lateral view of specimen inclusion, arrow pointing to antennal scape <bold>2</bold> Slightly more dorsal view of specimen than in figure 1, arrow pointing to scutellary striole <bold>3</bold> Line drawing of specimen (scale bar only applies to this figure) <bold>4</bold> Legs, arrows pointing to appendiculate, nearly bifid pretarsal claws <bold>5</bold> Enlargement of legs, arrows pointing to metatibia and metatarsomeres <bold>6</bold> Illustration of metatarsus.</p></caption><graphic xmlns:xlink="http://www.w3.org/1999/xlink" xlink:href="zookeys-405-127-g001.jpg" position="float" orientation="portrait" xlink:type="simple"/></fig></tp:treatment-sec></tp:taxon-treatment>
