# Supplementary material for: A new genus of nemonychid weevil from Burmese amber (Coleoptera, Curculionoidea)
Source: Zookeys. 2014 Apr 28;(405):127–38. doi: 10.3897/zookeys.405.6475 (PMC4023270; doi:10.3897/zookeys.405.6475)
Supplement: XML Treatment for Burmonyx zigrasi [file zookeys.405.6475-treatment2.xml]

<!DOCTYPE tp:taxon-treatment
  PUBLIC "-//TaxonX//DTD Taxonomic Treatment Publishing DTD v0 20100105//EN" "tax-treatment-NSO.dtd">
<tp:taxon-treatment xmlns:tp="http://www.plazi.org/taxpub"><tp:treatment-meta><mixed-citation publication-type="journal"><person-group><name><surname>Davis</surname><given-names>Steven R.</given-names></name><name><surname>Engel</surname><given-names>Michael S.</given-names></name></person-group><article-title>A new genus of nemonychid weevil from Burmese amber (Coleoptera, Curculionoidea)</article-title><source>Zookeys</source><day>28</day><month>4</month><year>2014</year><volume>2014</volume><issue>405</issue><fpage>127</fpage><lpage>138</lpage><pub-id pub-id-type="doi">10.3897/zookeys.405.6475</pub-id></mixed-citation></tp:treatment-meta><tp:nomenclature><tp:taxon-name>
                            <tp:taxon-name-part taxon-name-part-type="genus">Burmonyx</tp:taxon-name-part>
                            <tp:taxon-name-part taxon-name-part-type="species">zigrasi</tp:taxon-name-part>
                            <object-id xmlns:xlink="http://www.w3.org/1999/xlink" content-type="zoobank" xlink:type="simple">http://zoobank.org/15B9C6E0-166E-4D25-A142-5B8E12517468</object-id>
                            <object-id xmlns:xlink="http://www.w3.org/1999/xlink" xlink:type="simple">http://species-id.net/wiki/Burmonyx_zigrasi</object-id>
                        </tp:taxon-name><tp:taxon-authority>Davis &amp; Engel</tp:taxon-authority><tp:taxon-status xmlns:xlink="http://www.w3.org/1999/xlink" xlink:type="simple">sp. n.</tp:taxon-status><xref ref-type="fig" rid="F1">Figs 1</xref><xref ref-type="fig" rid="F2">–7</xref></tp:nomenclature><tp:treatment-sec sec-type="Holotype"><title>Holotype.</title><p>JZC-Bu228, Myanmar: Kachin; Cretaceous: Early Cenomanian; in the private collection of Mr. James S. Zigras, available for study through the Division of Invertebrate Zoology, American Museum of Natural History (AMNH), New York, USA. Material was obtained from ongoing excavations in mines in the Hukawng Valley, northern Myanmar (<xref ref-type="bibr" rid="B10">Grimaldi et al. 2002</xref>). The raw material was brought back to Myitkyina where initial polishing and sorting was undertaken prior to final preparation of pieces in the AMNH.</p></tp:treatment-sec><tp:treatment-sec sec-type="Diagnosis"><title>Diagnosis.</title><p>As for the genus (<italic>vide supra</italic>).</p></tp:treatment-sec><tp:treatment-sec sec-type="Description"><title>Description.</title><p>Total body length (excluding rostrum): ca. 2.2 mm; maximal width (along middle of elytra): ca. 0.7 mm; elytral length: ca. 1.3 mm. Integument appearing light to dark brown (<xref ref-type="fig" rid="F1">Figs 1</xref>, <xref ref-type="fig" rid="F1">2</xref>, <xref ref-type="fig" rid="F2">7</xref>). Scales absent, but dense covering of setae along at <!--PageBreak--><!--PageBreak-->least pronotum and elytra (lateral and ventral surfaces not clearly visible). Head and compound eyes not clearly visible (slightly pushed into and obscured by prothorax). Rostrum approximately as long as pronotum along middle (exact length ratio unclear due to obscured head), fairly slender, abruptly widening apically (<xref ref-type="fig" rid="F1">Fig. 3</xref>). Mandibles large, falciform. Antennae orthocerous, inserted dorso-laterally at apical 1/4; clubs composed of 3 loose articles. Pronotum seemingly as wide or nearly as wide as elytral humeri; not constricted anteriorly at collar, slightly rugulose, bearing small, <!--PageBreak-->dense, shallow punctures. Mesoscutellum not visible. Elytra with ten shallowly punctate striae (<xref ref-type="fig" rid="F1">Figs 2</xref>, <xref ref-type="fig" rid="F1">3</xref>, <xref ref-type="fig" rid="F2">7</xref>); scutellary striole present, extending approximately to mid-length of elytra; interstices lacking punctures; elytral shoulders rounded. Abdomen with pygidium (tergite VII) concealed. Legs approximately equal in length, slender; femora slender; trochanters small, triangular; tibial spur formula 2-2-2; tarsomere 1 rather narrow, elongate (<xref ref-type="fig" rid="F1">Fig. 6</xref>), approximately 2 × as long as tarsomere 2, 2 with rounded apico-lateral margins; 3 strongly bilobed (<xref ref-type="fig" rid="F1">Figs 5</xref>, <xref ref-type="fig" rid="F1">6</xref>), lobes narrow; 4 short, slightly longer than 0.5 × length of tarsomere 3; 5 slender, approximately 2 × as long as tarsomere 2; pretarsal claws (ungues) divaricate strongly appendiculate, nearly bifid (<xref ref-type="fig" rid="F1">Figs 4</xref>, <xref ref-type="fig" rid="F1">6</xref>).</p><fig id="F2" position="float" orientation="portrait"><label>Figures 7–13.</label><caption><p>Photomicrographs of nemonychid elytra (dorsal aspect). <bold>7</bold> <italic><tp:taxon-name>Burmonyx zigrasi</tp:taxon-name></italic> Davis and Engel, sp. n. <bold>8</bold> <italic><tp:taxon-name>Nemonyx lepturoides</tp:taxon-name></italic> (Fabricius, 1801) <bold>9</bold> <italic><tp:taxon-name>Cimberis elongata</tp:taxon-name></italic> (LeConte, 1876) <bold>10</bold> <italic><tp:taxon-name>Doydirhynchus austriacus</tp:taxon-name></italic> (Olivier, 1807) <bold>11</bold> <italic><tp:taxon-name>Basiliorhinus araucariae</tp:taxon-name></italic> Kuschel, 1994 <bold>12</bold> <italic><tp:taxon-name>Nannomacer germaini</tp:taxon-name></italic> (Voss, 1952) <bold>13</bold> <italic><tp:taxon-name>Rhinorhynchus rufulus</tp:taxon-name></italic> (Broun, 1880).</p></caption><graphic xmlns:xlink="http://www.w3.org/1999/xlink" xlink:href="zookeys-405-127-g002.jpg" position="float" orientation="portrait" xlink:type="simple"/></fig></tp:treatment-sec><tp:treatment-sec sec-type="Etymology"><title>Etymology.</title><p>The specific epithet is dedicated to the collector, Mr. James S. Zigras, who permitted study of the material and has generously supported amber research.</p></tp:treatment-sec><tp:treatment-sec><!--Section generated to contain objects referenced in tp:taxon-treatment.--><fig id="F1" position="float" orientation="portrait"><label>Figures 1–6.</label><caption><p>Photomicrographs (<bold>1, 2, 4, 5</bold>) and line drawings (<bold>3, 6</bold>) of holotype of <italic><tp:taxon-name>Burmonyx zigrasi</tp:taxon-name></italic> Davis and Engel, sp. n. (JZC-Bu228). <bold>1</bold> Dorso-lateral view of specimen inclusion, arrow pointing to antennal scape <bold>2</bold> Slightly more dorsal view of specimen than in figure 1, arrow pointing to scutellary striole <bold>3</bold> Line drawing of specimen (scale bar only applies to this figure) <bold>4</bold> Legs, arrows pointing to appendiculate, nearly bifid pretarsal claws <bold>5</bold> Enlargement of legs, arrows pointing to metatibia and metatarsomeres <bold>6</bold> Illustration of metatarsus.</p></caption><graphic xmlns:xlink="http://www.w3.org/1999/xlink" xlink:href="zookeys-405-127-g001.jpg" position="float" orientation="portrait" xlink:type="simple"/></fig></tp:treatment-sec><ref-list><ref id="B10"><mixed-citation xmlns:xlink="http://www.w3.org/1999/xlink" xlink:type="simple"><person-group><name name-style="western"><surname>Grimaldi</surname><given-names>DA</given-names></name><name name-style="western"><surname>Engel</surname><given-names>MS</given-names></name><name name-style="western"><surname>Nascimbene</surname><given-names>PC</given-names></name></person-group> (<year>2002</year>) <article-title>Fossiliferous Cretaceous amber from Myanmar (Burma): Its rediscovery, biotic diversity, and paleontological significance.</article-title><source>American Museum Novitates</source><volume>3361</volume>: <fpage>1</fpage>-<lpage>72</lpage>. doi: <ext-link ext-link-type="doi" xlink:href="10.1206/0003-0082(2002)361&lt;0001:FCAFMB&gt;2.0.CO;2" xlink:type="simple">10.1206/0003-0082(2002)361&lt;0001:FCAFMB&gt;2.0.CO;2</ext-link></mixed-citation></ref></ref-list></tp:taxon-treatment>
